# Supplementary material for: Dental Implants in People with Osteogenesis Imperfecta: A Systematic Review
Source: Int J Environ Res Public Health. 2022 Jan 29;19(3):1563. doi: 10.3390/ijerph19031563 (PMC8835393; doi:10.3390/ijerph19031563)
Supplement: Supplementary file 1 [file ijerph-19-01563-s001.zip]

Archive with 2 entries (2 files):
- File S1. PRISMA_2020_checklist.pdf
- Table S1. QualityAssessment.pdf
